# Supplementary material for: A Social Norms-Based Intervention Improves Dietary Diversity among Women in Rural India: The Reduction in Anemia through Normative Innovations (RANI) Project
Source: Nutrients. 2021 Aug 17;13(8):2822. doi: 10.3390/nu13082822 (PMC8401778; doi:10.3390/nu13082822)
Supplement: Supplementary file 1 [file nutrients-13-02822-s001.zip]

Archive with 1 entries (1 files):
- nutrients-1277299-SI.pdf
